# Supplementary material for: Phenol-Soluble Modulin α3 Stimulates Autophagy in HaCaT Keratinocytes
Source: Biomedicines. 2023 Nov 10;11(11):3018. doi: 10.3390/biomedicines11113018 (PMC10669503; doi:10.3390/biomedicines11113018)
Supplement: Supplementary file 1 [file biomedicines-11-03018-s001.zip]

Archive with 1 entries (1 files):
- biomedicines-2609739-supplementary.pdf
